# Supplementary material for: miRNA–mRNA Integrated Analysis Reveals Roles for miRNAs in a Typical Halophyte, Reaumuria soongorica, during Seed Germination under Salt Stress
Source: Plants (Basel). 2020 Mar 10;9(3):351. doi: 10.3390/plants9030351 (PMC7154850; doi:10.3390/plants9030351)
Supplement: Supplementary file 1 [file plants-09-00351-s001.zip]

Archive with 5 entries (4 files):
- Supplemental materials/Supplemental Table S3.xlsx
- Supplemental materials/Supplemental Table S2.xlsx
- Supplemental materials/Supplemental Table S1.xlsx
- Supplemental materials/Supplemental Table S4.xlsx
- Supplemental materials/
