# Supplementary material for: miRNA–mRNA Integrated Analysis Reveals Roles for miRNAs in a Typical Halophyte, Reaumuria soongorica, during Seed Germination under Salt Stress
Source: Plants (Basel). 2020 Mar 10;9(3):351. doi: 10.3390/plants9030351 (PMC7154850; doi:10.3390/plants9030351)
Supplement: Supplementary file 1 [file plants-09-00351-s001.zip › Supplemental materials/Supplemental Table S3.xlsx]

## Sheet: LSvsCS
Supplemental Table S3. All (known and novel) differentially expressed miRNAs in LS vs. CS
miRNA	miRNA sequence (5′-3′)	Length (nt)	Read numbers						TPM （transcripts per million reads）						std （standardization TPM Data）		fold-change(LS/CS)
			CS_1	CS_2	CS_3	LS_1	LS_2	LS_3	CS_1	CS_2	CS_3	LS_1	LS_2	LS_3	LS	CS	log2.Fold_change	p.value
rso-miR159e	UUUGGAUUGAAGGGAGCUCCU	21	130	2746	926	382	668	132	5011.18	18556.9	23340.2	11488.7	9311.79	12421.2	404.57	950.542	-1.0802	0.0027226
rso-miR159f	CUUGGAUUGAAGGGAGCUCUA	21	19	225	47	25	124	6	732.403	1520.51	1184.65	751.88	1728.54	564.6	22.2592	59.4529	-1.039	0.027324
rso-miR398a	UGUGUUCUCAGGUCGCCCCUG	21	38	131	70	20	181	6	1464.81	885.273	1764.38	601.504	2523.11	564.6	19.7255	61.8316	-1.1425	0.021051
rso-miR5139a	AAACCUGGCUCUGAUACCA	19	5	29	9	23	6	11	192.738	195.976	226.849	691.729	83.6388	1035.1	29.238	9.54101	1.0528	0.044095
rso-miR5368a	GGACAGUCUCAGGUAGACA	19	18	306	211	243	42	262	693.856	2067.89	5318.34	7308.27	585.472	24654.2	541.935	174.746	1.2448	0.0076911
rso-miR6173a	AGCCGUAAACGAUGGAUACU	20	0	41	17	33	5	18	0	277.07	428.492	992.481	69.699	1693.8	45.4947	16.2186	1.0626	0.033283
rso-miR6474a	CCGACCUUAGCUCAGUUGGUG	21	116	403	112	408	125	108	4471.51	2723.4	2823.01	12270.7	1742.48	10162.8	379.382	124.244	1.4175	0.00010858
novel-14	GAUGGUUGUCUGACAGAC	18	130	348	324	602	92	311	5011.18	2351.72	8166.56	18105.3	1282.46	29265.1	802.178	252.378	1.3089	0.0038758
novel-2	UUCCCAAGACCGACCAUCUCAA	22	86	669	166	96	249	28	3315.09	4520.97	4184.1	2887.22	3471.01	2634.8	93.4035	193.532	-1.2855	0.00064456
CS, without salt stres, 0 mM NaCl
LS, optimum salt concentration for germination, 43 mM NaCl

## Sheet: MSvsLS
Supplemental Table S3. All (known and novel) differentially expressed miRNAs in MS vs. LS
miRNA	miRNA sequence (5′-3′)	Length (nt)													std （standardization TPM Data）		fold-change(MS/LS)
			LS_1	LS_2	LS_3	MS_1	MS_2	MS_3	LS_1	LS_2	LS_3	MS_1	MS_2	MS_3	MS	LS	log2.Fold_change	p.value
rso-miR156d	UGACAGAAGAGAGUGAGUAC	20	71	93	22	7	1113	364	2135.34	1296.4	2070.2	1575.16	4352.21	3257.1	257.255	92.977	1.341	0.00015978
rso-miR159a	UUUGGAUUGAAGGGAGCUCUA	21	3871	10372	1332	460	48118	22896	116421	144584	125341	103510	188158	204875	13225.6	5340.86	1.2807	5.5095e-12
rso-miR159e	UUUGGAUUGAAGGGAGCUCCU	21	382	668	132	48	4999	2232	11488.7	9311.79	12421.2	10801.1	19547.8	19972.1	1330.91	528.187	1.2994	9.2016e-10
rso-miR159f	CUUGGAUUGAAGGGAGCUCUA	21	25	124	6	9	333	165	751.88	1728.54	564.6	2025.2	1302.14	1476.43	93.4521	29.1587	1.4379	0.00028842
rso-miR159g	CUUGGAUUGAAGGGAGCUCU	20	13	51	3	7	150	68	390.977	710.93	282.3	1575.16	586.552	608.468	40.2371	14.9166	1.1231	0.018603
rso-miR396a	UUCCACAGCUUUCUUGAACU	20	86	44	48	14	2897	503	2586.47	613.352	4516.8	3150.32	11328.3	4500.88	538.999	156.385	1.4267	0.0060277
rso-miR396b	UUCCACAGCUUUCUUGAACUU	21	83	45	44	14	2786	475	2496.24	627.291	4140.4	3150.32	10894.2	4250.33	515.782	146.163	1.4539	0.0050996
rso-miR1511a	ACCUGGCUCUGAUACCAUAAC	21	23	6	10	2	4	11	691.729	83.6388	940.999	450.045	15.6414	98.4287	3.77255	36.0085	-1.9866	0.0014864
rso-miR2916a	UGGGGACUCGAAGACGAUCAUAU	23	2	7	7	7	3	2	60.1504	97.5787	658.7	1575.16	11.731	17.8961	0.99281	15.6965	-1.5643	0.014252
rso-miR4995a	AGGCAGUGGCUUGGUUAAGGG	21	38	6	30	92	129	44	1142.86	83.6388	2823	20702.1	504.434	393.715	30.3489	87.1181	-1.1835	0.018912
rso-miR5083a	AGACUACAAUUAUCUGAUCA	20	44	5	24	10	25	28	1323.31	69.699	2258.4	2250.23	97.7586	250.546	11.6038	78.8667	-2.1382	6.6084e-05
rso-miR5139a	AAACCUGGCUCUGAUACCA	19	23	6	11	2	4	11	691.729	83.6388	1035.1	450.045	15.6414	98.4287	3.77255	38.0581	-2.03	0.0011617
rso-miR5368a	GGACAGUCUCAGGUAGACA	19	243	42	262	814	534	299	7308.27	585.472	24654.2	183168	2088.12	2675.47	159.97	700.897	-1.6613	0.001699
rso-miR6173a	AGCCGUAAACGAUGGAUACU	20	33	5	18	73	77	24	992.481	69.699	1693.8	16426.6	301.096	214.754	17.45	59.15	-1.4162	0.0027733
rso-miR6474a	CCGACCUUAGCUCAGUUGGUG	21	408	125	108	69	173	331	12270.7	1742.48	10162.8	15526.6	676.489	2961.81	120.627	496.53	-1.5031	0.0079345
rso-miR8155a	UAACCUGGCUCUGAUACCA	19	23	6	10	2	4	11	691.729	83.6388	940.999	450.045	15.6414	98.4287	3.77255	36.0085	-1.9866	0.0014864
rso-miR8175a	GAUCCCCGGCAACGGCGCCA	20	49	24	6	8	36	28	1473.68	334.555	564.6	1800.18	140.772	250.546	13.0891	45.345	-1.4105	0.01143
novel-14	GAUGGUUGUCUGACAGAC	18	602	92	311	51	124	405	18105.3	1282.46	29265.1	11476.1	484.883	3623.97	135.756	1043.45	-1.8747	0.0022708
novel-7	GGUAUGUCGUCUGGCUCGAGG	21	56	186	17	3	143	44	1684.21	2592.8	1599.7	675.068	559.179	393.715	32.2393	72.6122	-1.0308	0.012587
LS, optimum salt concentration for germination, 43 mM NaCl
MS, threshold salt concentration for germination, 273 mM NaCl
