# Supplementary material for: miRNA–mRNA Integrated Analysis Reveals Roles for miRNAs in a Typical Halophyte, Reaumuria soongorica, during Seed Germination under Salt Stress
Source: Plants (Basel). 2020 Mar 10;9(3):351. doi: 10.3390/plants9030351 (PMC7154850; doi:10.3390/plants9030351)
Supplement: Supplementary file 1 [file plants-09-00351-s001.zip › Supplemental materials/Supplemental Table S2.xlsx]

## Sheet: Supplemental Table S2
Supplemental Table S2. Novel miRNAs identiﬁed in Reaumuria Soongorica
miRNA	miRNA sequence (5′-3′)	Length (nt)	Read numbers									TPM （transcripts per million reads）									std （standardization TPM Data）		fold-change(LS/CS)		std （standardization TPM Data）		fold-change(MS/LS)
			CS_1	CS_2	CS_3	LS_1	LS_2	LS_3	MS_1	MS_2	MS_3	CS_1	CS_2	CS_3	LS_1	LS_2	LS_3	MS_1	MS_2	MS_3	LS	CS	log2.Fold_change	p.value	MS	LS	log2.Fold_change	p.value
novel-2	UGAUUGAGCCGUGCCAGUAUC	21	194	1279	435	157	926	49	9	1219	592	7478.22	8643.24	10964.4	4721.8	12908.3	4610.9	2025.2	4766.71	5297.25	157.882	445.093	-1.2855	0.00064456	338.567	206.319	0.67917	0.0070626
novel-7	GGUAUGUCGUCUGGCUCGAGG	21	184	277	39	56	186	17	3	143	44	7092.75	1871.91	983.012	1684.21	2592.8	1599.7	675.068	559.179	393.715	55.5511	61.1522	-0.12048	0.78478	32.2393	72.6122	-1.0308	0.012587
novel-11	UUCCCAAGACCGACCAUCUCAA	22	86	669	166	96	249	28	13	844	313	3315.09	4520.97	4184.1	2887.22	3471.01	2634.8	2925.29	3300.33	2800.74	93.4035	193.532	-0.8904	0.020803	205.944	122.136	0.69392	0.02804
novel-14	GAUGGUUGUCUGACAGAC	18	130	348	324	602	92	311	51	124	405	5011.18	2351.72	8166.56	18105.3	1282.46	29265.1	11476.1	484.883	3623.97	802.178	252.378	1.3089	0.0038758	135.756	1043.45	-1.8747	0.0022708
novel-21	UUGUCCUGAUCGUGUGUUGCG	21	33	315	57	70	165	22	9	472	224	1272.07	2128.71	1436.71	2105.26	2300.07	2070.2	2025.2	1845.68	2004.37	70.6377	77.6165	-0.11568	0.78195	129.559	92.3025	0.45242	0.13565
novel-22	UGCCCUAAUUCGUUGGUUGUU	21	15	176	19	65	185	11	10	433	184	578.213	1189.37	478.903	1954.89	2578.86	1035.1	2250.23	1693.18	1646.44	50.5208	35.1653	0.40094	0.40074	112.539	66.3841	0.61154	0.13698
novel-25	UGCUCUCCGGCUGCUAUCAGC	21	155	75	29	48	208	18	3	112	127	5974.87	506.836	730.957	1443.61	2899.48	1693.8	675.068	437.958	1136.4	53.0957	28.3291	0.70492	0.1361	52.4434	69.2665	-0.32093	0.53439
novel-36	UCUUCAAUUGUUAGAUGAAAC	21	1	109	9	42	6	4	7	125	24	38.5475	736.601	226.849	1263.16	83.6388	376.4	1575.16	488.793	214.754	27.6767	20.0121	0.32863	0.53153	23.9316	36.5247	-0.4583	0.44468
novel-64	UUUGAAUGCUGCUGCCACGGGC	22	7	6	3	3	10	1	0	6	3	269.833	40.5468	75.6163	90.2256	139.398	94.0999	0	23.4621	26.8442	3.11867	2.70041	0.076085	0.87568	1.69176	4.07295	-0.59043	0.35602
novel-73	AGGGCUGUAAAUGAGUCGAGCCGG	24	7	17	16	15	15	3	2	22	12	269.833	114.883	403.287	451.128	209.097	282.3	450.045	86.0276	107.377	12.3964	12.4389	0.068094	0.90114	6.49699	16.2654	-1.0517	0.063475
novel-83	UGCAAGGAGCUCCAAACAAGG	21	7	12	5	6	5	6	0	10	19	269.833	81.0937	126.027	180.451	69.699	564.6	0	39.1034	170.013	12.6312	4.76246	0.63685	0.24543	6.93359	16.3445	-0.63926	0.31735
novel-93	AAUAACCGGACCGGUCAUCGAACC	24	4	11	0	5	16	2	0	13	9	154.19	74.3359	0	150.376	223.037	188.2	0	50.8345	80.5326	5.73061	1.43978	0.49425	0.31797	4.40013	7.47147	-0.45863	0.4648
novel-97	AGAGGGCGAGCCUUGGCGCAA	21	45	11	8	4	16	1	0	7	3	1734.64	74.3359	201.643	120.301	223.037	94.0999	0	27.3724	26.8442	3.6254	6.54665	-0.26015	0.62231	1.8268	4.74738	-0.70765	0.27054
CS, without salt stres, 0 mM NaCl
LS, optimum salt concentration for germination, 43 mM NaCl
MS, threshold salt concentration for germination, 273 mM NaCl
