# Supplementary material for: miRNA–mRNA Integrated Analysis Reveals Roles for miRNAs in a Typical Halophyte, Reaumuria soongorica, during Seed Germination under Salt Stress
Source: Plants (Basel). 2020 Mar 10;9(3):351. doi: 10.3390/plants9030351 (PMC7154850; doi:10.3390/plants9030351)
Supplement: Supplementary file 1 [file plants-09-00351-s001.zip › Supplemental materials/Supplemental Table S1.xlsx]

## Sheet: Supplemental Table S1
Supplemental Table S1. Conserved miRNAs identiﬁed in Reaumuria Soongorica
miRNA fimliy	miRNA	Reference miRNA	miRNA sequence (5′-3′)	Length (nt)	Read numbers									TPM （transcripts per million reads）									std （standardization TPM Data）		fold-change(LS/CS)		std (standardization TPM Data）		fold-change(MS/LS)
					CS_1	CS_2	CS_3	LS_1	LS_2	LS_3	MS_1	MS_2	MS_3	CS_1	CS_2	CS_3	LS_1	LS_2	LS_3	MS_1	MS_2	MS_3	LS	CS	log2.Fold_change	p.value	MS	LS	log2.Fold_change	p.value
MIR156	rso-miR156a	ath-miR156a-5p	UGACAGAAGAGAGUGAGCAC	20	1833	8042	1218	2345	2215	1001	185	14774	7483	70657.6	54346.3	30700.2	70526.3	30876.7	94194	41629.2	57771.4	66958.4	2788.36	1830.13	0.53893	0.11655	4193.89	3633.25	0.19947	0.45344
	rso-miR156b	cca-miR156b	UGACAGAAGAGAGUGAGCAUA	21	553	4642	818	1093	988	368	112	7839	3816	21316.8	31369.7	20618	32872.2	13772.5	34628.8	25202.5	30653.2	34145.8	1142.1	1129.76	0.01283	0.96908	2179.87	1491.43	0.53494	0.0066212
	rso-miR156c	stu-miR156f-5p	CUGACAGAAGAGAGUGAGCA	20	553	4642	818	1093	988	368	112	7839	3816	21316.8	31369.7	20618	32872.2	13772.5	34628.8	25202.5	30653.2	34145.8	1142.1	1129.76	0.01283	0.96908	2179.87	1491.43	0.53494	0.0066212
	rso-miR156d	hci-miR156a	UGACAGAAGAGAGUGAGUAC	20	23	490	108	71	93	22	7	1113	364	886.593	3311.33	2722.19	2135.34	1296.4	2070.2	1575.16	4352.21	3257.1	71.1444	133.078	-0.75688	0.0586	257.255	92.977	1.341	0.00015978
	rso-miR156e	vvi-miR156e	UGACAGAGGAGAGUGAGCAC	20	14	32	6	9	8	2	2	71	24	539.665	216.25	151.233	270.677	111.518	188.2	450.045	277.634	214.754	7.75754	8.0186	-0.0040074	0.99417	16.6399	10.1692	0.47199	0.40273
	rso-miR156f	gma-miR156r	CUGACAGAAGAUAGAGAGCAU	21	9	220	61	69	24	16	5	210	92	346.928	1486.72	1537.53	2075.19	334.555	1505.6	1125.11	821.172	823.222	60.5401	67.7355	-0.099674	0.81872	55.3916	79.3302	-0.51349	0.15819
	rso-miR156g	ath-miR156g	CGACAGAAGAGAGUGAGCAC	20	7	31	6	6	16	7	2	70	44	269.833	209.492	151.233	180.451	223.037	658.7	450.045	273.724	393.715	14.2297	7.88771	0.37155	0.49799	22.3819	18.3942	0.32219	0.57832
	rso-miR156h	mtr-miR156j	UGACAGAAGAGGGUGAGCAC	20	7	40	6	10	12	6	1	56	39	269.833	270.312	151.233	300.752	167.278	564.6	225.023	218.979	348.975	14.6582	9.06571	0.33093	0.54374	19.0222	19.0423	0.071657	0.89447
	rso-miR156i	zma-miR156k-5p	UGACAGAAGAGAGCGAGCAC	20	7	28	8	10	6	3	0	54	23	269.833	189.219	201.643	300.752	83.6388	282.3	0	211.159	205.806	9.86274	8.77176	0.10557	0.84745	14.0504	12.8933	0.082723	0.87858
	rso-miR156j	gma-miR156g	ACAGAAGAUAGAGAGCACAG	20	5	66	19	16	4	6	0	52	24	192.738	446.015	478.903	481.203	55.7592	564.6	0	203.338	214.754	17.6986	20.7675	-0.1499	0.77391	14.0742	23.0888	-0.56629	0.24967
	rso-miR156k	hbr-miR156	UUGACAGAAGAUAGAGAGC	19	5	69	20	18	4	6	0	68	26	192.738	466.289	504.108	541.353	55.7592	564.6	0	265.903	232.65	18.712	21.7985	-0.13512	0.79434	16.8225	24.4377	-0.43685	0.36732
	rso-miR157a	ath-miR157d	UGACAGAAGAUAGAGAGCAC	20	6	256	59	71	23	17	5	224	95	231.285	1730	1487.12	2135.34	320.616	1599.7	1125.11	875.917	850.066	63.1521	71.1707	-0.11738	0.78377	58.1636	82.7287	-0.50154	0.16098
	rso-miR157b	ath-miR157a-5p	UUGACAGAAGAUAGAGAGCAC	21	5	69	20	18	4	6	0	68	26	192.738	466.289	504.108	541.353	55.7592	564.6	0	265.903	232.65	18.712	21.7985	-0.13512	0.79434	16.8225	24.4377	-0.43685	0.36732
MIR159	rso-miR159a	ath-miR159a	UUUGGAUUGAAGGGAGCUCUA	21	2400	23042	7583	3871	10372	1332	460	48118	22896	92514.1	155713	191133	116421	144584	125341	103510	188158	204875	4090.73	7856.62	-0.836	0.015759	13225.6	5340.86	1.2807	5.5095e-12
	rso-miR159b	ath-miR159b	UUUGGAUUGAAGGGAGCUCUU	21	1304	11380	4507	2103	4193	802	246	23073	9148	50266	76903.8	113601	63248.1	58449.6	75468.1	55355.5	90223.4	81856.9	2347.63	4366.6	-0.78077	0.033259	5803.8	3062.15	0.89083	0.00019952
	rso-miR159c	osa-miR159a	UUUGGAUUGAAGGGAGCUCUG	21	1287	11859	4623	2131	4319	795	251	24674	9712	49610.7	80140.8	116525	64090.2	60206	74809.4	56480.6	96483.8	86903.6	2350.63	4503.35	-0.81951	0.024611	6185.72	3066.69	0.97831	3.3952e-05
	rso-miR159d	lus-miR159b	UUUGGAUUGAAGGGAGCUCUC	21	1280	11306	4478	2089	4112	793	245	22901	9059	49340.8	76403.8	112870	62827.1	57320.5	74621.2	55130.5	89550.8	81060.5	2326.15	4338.4	-0.78424	0.032438	5754.42	3034.26	0.8918	0.00018988
	rso-miR159e	ath-miR159c	UUUGGAUUGAAGGGAGCUCCU	21	130	2746	926	382	668	132	48	4999	2232	5011.18	18556.9	23340.2	11488.7	9311.79	12421.2	10801.1	19547.8	19972.1	404.57	950.542	-1.0802	0.0027226	1330.91	528.187	1.2994	9.2016e-10
	rso-miR159f	osa-miR159f	CUUGGAUUGAAGGGAGCUCUA	21	19	225	47	25	124	6	9	333	165	732.403	1520.51	1184.65	751.88	1728.54	564.6	2025.2	1302.14	1476.43	22.2592	59.4529	-1.039	0.027324	93.4521	29.1587	1.4379	0.00028842
	rso-miR159g	bdi-miR159a	CUUGGAUUGAAGGGAGCUCU	20	13	99	31	13	51	3	7	150	68	501.118	669.023	781.368	390.977	710.93	282.3	1575.16	586.552	608.468	11.3829	32.7471	-0.95072	0.067266	40.2371	14.9166	1.1231	0.018603
	rso-miR159h	aqc-miR159	UUUGGACUGAAGGGAGCUCUA	21	8	86	33	25	46	10	5	206	101	308.38	581.171	831.779	751.88	641.231	940.999	1125.11	805.531	903.755	28.653	32.3223	-0.11743	0.81259	57.4962	37.3573	0.59016	0.13428
	rso-miR159i	pta-miR159c	CUUGGAUUGAAGGGAGCUCCC	21	1	30	3	3	13	3	2	30	19	38.5475	202.734	75.6163	90.2256	181.218	282.3	450.045	117.31	170.013	6.31561	5.84174	-0.036922	0.94539	9.63424	8.17227	0.29117	0.63624
MIR160	rso-miR160a	ath-miR160a	UGCCUGGCUCCCUGUAUGCCA	21	43	93	35	27	80	8	4	105	48	1657.54	628.476	882.19	812.03	1115.18	752.799	900.09	410.586	429.507	26.4696	34.5152	-0.24571	0.61947	28.2835	34.6069	-0.2723	0.5206
	rso-miR160b	aau-miR160	UGGCAUACAGGGAGCCAGGCA	21	42	93	35	27	81	8	4	104	48	1619	628.476	882.19	812.03	1129.12	752.799	900.09	406.676	429.507	26.4696	34.5152	-0.24571	0.61947	28.1485	34.6069	-0.2787	0.51102
	rso-miR160c	csi-miR160	GCCUGGCUCCCUGUAUGCCAU	21	42	93	35	27	81	8	4	105	48	1619	628.476	882.19	812.03	1129.12	752.799	900.09	410.586	429.507	26.4696	34.5152	-0.24571	0.61947	28.2835	34.6069	-0.2723	0.5206
	rso-miR160d	gma-miR160b	UGCCUGGCUCCCUGUAUGCC	20	42	93	35	27	81	8	4	105	48	1619	628.476	882.19	812.03	1129.12	752.799	900.09	410.586	429.507	26.4696	34.5152	-0.24571	0.61947	28.2835	34.6069	-0.2723	0.5206
	rso-miR160e	osa-miR160e	UGCCUGGCUCCCUGUAUGCCG	21	42	75	29	21	64	7	4	63	36	1619	506.836	730.957	631.579	892.148	658.7	900.09	246.352	322.13	21.8307	28.3291	-0.23748	0.6406	19.0859	28.5106	-0.49573	0.28939
MIR165	rso-miR165a	ath-miR165a-3p	UCGGACCAGGCUUCAUCCCCC	21	12	37	4	3	24	5	0	33	16	462.57	250.039	100.822	90.2256	334.555	470.5	0	129.041	143.169	9.51255	7.39632	0.063178	0.90808	9.15777	12.2716	-0.12118	0.84632
	rso-miR165b	aly-miR165a-3p	UCGGACCAGGCUUCAUCCCC	20	12	37	4	3	24	5	0	33	16	462.57	250.039	100.822	90.2256	334.555	470.5	0	129.041	143.169	9.51255	7.39632	0.063178	0.90808	9.15777	12.2716	-0.12118	0.84632
MIR166	rso-miR166a	gma-miR166u	UCUCGGACCAGGCUUCAUUC	20	1502	6634	1137	1078	5893	285	127	8685	3230	57898.4	44831.3	28658.6	32421.1	82147.3	26818.5	28577.9	33961.3	28902.3	1001.82	1594.13	-0.5994	0.073306	2121.91	1311.19	0.65637	0.019195
	rso-miR166b	ath-miR166a-3p	UCGGACCAGGCUUCAUUCCCC	21	1474	6471	1101	1057	5764	266	120	8294	3131	56819.1	43729.8	27751.2	31789.5	80349.1	25030.6	27002.7	32432.4	28016.4	960.81	1549.82	-0.61516	0.068286	2040.02	1258.08	0.65573	0.023946
	rso-miR166c	zma-miR166h-3p	UCGGACCAGGCUUCAUUCCC	20	1473	6460	1100	1054	5753	266	120	8264	3124	56780.5	43655.4	27726	31699.2	80195.7	25030.6	27002.7	32315.1	27953.8	959.29	1547.74	-0.61557	0.067973	2033.91	1256.06	0.65415	0.023724
	rso-miR166d	cpa-miR166e	GGACCAGGCUUCAUUCCCC	19	1464	6369	1082	1043	5676	265	119	8154	3068	56433.6	43040.5	27272.3	31368.4	79122.3	24936.5	26777.7	31884.9	27452.7	952.117	1524.34	-0.60572	0.072378	2002.61	1246.59	0.64357	0.02568
	rso-miR166e	osa-miR166g-3p	UCGGACCAGGCUUCAUUCCUC	21	835	4429	852	761	3499	230	70	5087	2107	32187.2	29930.3	21475	22887.2	48775.4	21643	15751.6	19891.9	18853.6	753.272	1123.59	-0.51828	0.11709	1306.06	984.662	0.39226	0.076961
	rso-miR166f	osa-miR166m	UCGGACCAGGCUUCAUUCCCU	21	396	1329	348	331	1442	92	20	2216	698	15264.8	8981.13	8771.49	9954.89	20101.2	8657.19	4500.45	8665.32	6245.75	314.788	396.1	-0.28623	0.41842	504.343	411.805	0.26676	0.42482
	rso-miR166g	ptc-miR166n	UCGGACCAGGCUUCAUUCCUU	21	287	836	216	214	822	76	15	1143	419	11063.1	5649.53	5444.37	6436.09	11458.5	7151.59	3375.34	4469.52	3749.24	229.925	247.309	-0.092193	0.79965	277.468	300.102	-0.099975	0.72509
	rso-miR166h	mtr-miR166b	UCGGACCAGGCUUCAUUCCUA	21	259	661	168	190	646	73	15	737	354	9983.81	4466.91	4234.51	5714.29	9005.12	6869.3	3375.34	2881.92	3167.62	212.968	193.762	0.11585	0.75379	203.544	277.767	-0.41652	0.10888
	rso-miR166i	vvi-miR166a	UCGGACCAGGCUUCAUUCC	19	250	596	162	184	582	70	11	680	301	9636.88	4027.65	4083.28	5533.83	8112.97	6587	2475.25	2659.03	2693.37	205.132	181.424	0.15255	0.68296	180.273	267.571	-0.53144	0.041286
	rso-miR166g	cme-miR166i	UCGGACCAGGCUUCAUUCUC	20	58	349	58	68	269	23	11	617	194	2235.76	2358.47	1461.91	2045.11	3749.81	2164.3	2475.25	2412.68	1735.92	71.2227	82.705	-0.18875	0.65152	140.323	93.0034	0.54501	0.14378
	rso-miR166k	osa-miR166d-5p	GGAAUGUUGUCUGGCUCGAGG	21	45	590	45	90	64	8	11	505	39	1734.64	3987.11	1134.24	2706.77	892.148	752.799	2475.25	1974.72	348.975	58.3938	105.951	-0.60408	0.20887	79.6518	77.0959	0.015142	0.98091
MIR167	rso-miR167a	ath-miR167a-5p	UGAAGCUGCCAGCAUGAUCUA	21	1467	3523	1136	1439	1220	393	105	4464	3324	56549.2	23807.8	28633.4	43278.2	17006.6	36981.3	23627.4	17455.8	29743.4	1357.39	1186.3	0.17456	0.61877	1579.56	1776.02	-0.15649	0.66217
	rso-miR167b	ptc-miR167f-5p	UGAAGCUGCCAGCAUGAUCUU	21	611	2149	425	694	676	144	46	3129	1693	23552.5	14522.5	10712.3	20872.2	9423.31	13550.4	10351	12235.5	15149.1	581.853	552.583	0.071789	0.83909	920.015	763.205	0.24032	0.48848
	rso-miR167c	gra-miR167c	UCAGAUGAAGCUGCCAGCAUGA	22	610	2145	424	692	670	144	46	3119	1686	23514	14495.5	10687.1	20812	9339.67	13550.4	10351	12196.4	15086.4	580.839	551.421	0.072233	0.83803	916.608	761.856	0.23785	0.49168
	rso-miR167d	ath-miR167d	UGAAGCUGCCAGCAUGAUCUGG	22	609	2185	436	693	677	144	47	3179	1714	23475.4	14765.8	10989.6	20842.1	9437.25	13550.4	10576.1	12431	15337	581.346	564.317	0.043997	0.90089	932.938	762.53	0.26014	0.45212
	rso-miR167e	bna-miR167d	UGAAGCUGCCAGCAUGAUCU	20	609	2185	436	692	677	144	47	3178	1712	23475.4	14765.8	10989.6	20812	9437.25	13550.4	10576.1	12427.1	15319.1	580.839	564.317	0.042878	0.90337	932.215	761.856	0.26035	0.45102
	rso-miR167f	osa-miR167d-5p	UGAAGCUGCCAGCAUGAUCUG	21	609	2188	436	693	677	144	48	3178	1714	23475.4	14786.1	10989.6	20842.1	9437.25	13550.4	10801.1	12427.1	15337	581.346	564.709	0.0431	0.9029	932.802	762.53	0.25994	0.45252
	rso-miR167g	gma-miR167h	AUCAUGCUGGCAGCUUCAACUGGU	24	604	2143	419	687	669	143	46	3118	1680	23282.7	14482	10561.1	20661.7	9325.73	13456.3	10351	12192.5	15032.7	576.707	547.967	0.071079	0.84065	914.709	756.434	0.24458	0.47887
	rso-miR167h	vvi-miR167c	UGAAGCUGCCAGCAUGAUCUC	21	604	2144	419	687	670	143	46	3118	1683	23282.7	14488.7	10561.1	20661.7	9339.67	13456.3	10351	12192.5	15059.6	576.707	548.098	0.070771	0.84134	915.591	756.434	0.24584	0.47689
	rso-miR167i	gma-miR167i	UCAUGCUGGCAGCUUCAACUGGU	23	188	1297	184	345	420	47	28	1964	1039	7246.94	8764.88	4637.8	10375.9	5854.72	4422.7	6300.63	7679.91	9297.04	249.951	287.221	-0.15376	0.7047	570.52	329.012	0.65976	0.15219
	rso-miR167j	sly-miR167b-5p	UAAAGCUGCCAGCAUGAUCUGG	22	13	87	12	36	22	8	2	127	51	501.118	587.929	302.465	1082.71	306.676	752.799	450.045	496.614	456.351	31.0302	19.0476	0.49604	0.325	32.1358	40.6767	-0.34666	0.41831
MIR168	rso-miR168a	ath-miR168a-5p	UCGCUUGGUGCAGGUCGGGAA	21	24	187	11	26	107	8	3	189	48	925.141	1263.71	277.26	781.955	1491.56	752.799	675.068	739.055	429.507	25.9628	31.4982	-0.21949	0.66955	39.6262	33.9324	0.18592	0.70555
	rso-miR168b	gma-miR168b	UCGCUUGGUGCAGGUCGGG	19	24	187	11	26	107	8	3	189	48	925.141	1263.71	277.26	781.955	1491.56	752.799	675.068	739.055	429.507	25.9628	31.4982	-0.21949	0.66955	39.6262	33.9324	0.18592	0.70555
MIR171	rso-miR171a	ppe-miR171e	UUAUUGAACCGGACCAAUAUC	21	3	26	1	4	18	0	0	27	4	115.643	175.703	25.2054	120.301	250.917	0	0	105.579	35.7923	2.02693	4.04147	-0.208	0.66289	4.8213	2.69772	0.22115	0.72512
MIR319	rso-miR319a	mtr-miR319a-3p	UUGGACUGAAGGGAGCUCCC	20	549	1708	721	972	1227	300	97	3464	1682	21162.6	11542.3	18173.1	29233.1	17104.1	28230	21827.2	13545.4	15050.6	972.086	683.815	0.44217	0.24002	962.018	1270.44	-0.39314	0.055927
	rso-miR319b	ath-miR319a	UUGGACUGAAGGGAGCUCCCU	21	171	1342	318	565	688	82	70	2724	1148	6591.63	9068.98	8015.32	16992.5	9590.59	7716.19	15751.6	10651.8	10272.4	417.379	378.651	0.13283	0.73249	705.175	549.124	0.30174	0.49748
	rso-miR319c	ppt-miR319a	CUUGGACUGAAGGGAGCUCC	20	11	121	40	46	37	9	11	182	102	424.023	817.695	1008.22	1383.46	515.773	846.899	2475.25	711.683	912.703	37.696	41.3719	-0.049663	0.91687	54.5492	49.4707	0.058556	0.88951
	rso-miR319d	pta-miR319	UUGGACUGAAGGGAGCUCC	19	11	99	35	45	36	9	9	162	94	424.023	669.023	882.19	1353.38	501.833	846.899	2025.2	633.476	841.118	37.1892	35.3006	0.10783	0.82324	49.4977	48.7962	-0.044905	0.91628
	rso-miR319e	ath-miR319c	UUGGACUGAAGGGAGCUCCUU	21	9	142	53	61	47	10	5	325	141	346.928	959.609	1335.89	1834.59	655.171	940.999	1125.11	1270.86	1261.68	46.8954	52.4193	-0.064755	0.89011	85.3193	61.6368	0.34656	0.41265
	rso-miR319f	gma-miR319q	UGGACUGAAGGGAGCUCCUUC	21	9	160	55	62	44	10	6	341	148	346.928	1081.25	1386.3	1864.66	613.352	940.999	1350.14	1333.43	1324.31	47.4022	56.052	-0.12896	0.78106	89.5368	62.3112	0.39321	0.3552
	rso-miR319g	ptc-miR319e	UUGGACUGAAGGGAGCUCCU	20	9	142	53	66	48	11	5	304	140	346.928	959.609	1335.89	1984.96	669.111	1035.1	1125.11	1188.74	1252.73	51.0276	52.4193	0.025821	0.95578	82.1897	67.0586	0.19636	0.63933
MIR390	rso-miR390a	ath-miR390a-5p	AAGCUCAGGAGGGAUAGCGCC	21	29	254	17	52	172	13	5	394	133	1117.88	1716.48	428.492	1563.91	2397.65	1223.3	1125.11	1540.68	1190.09	47.1302	44.0979	0.053344	0.91251	92.2857	61.7159	0.49165	0.21037
	rso-miR390b	atr-miR390.1	UAAAGCUCAGGAGGGAUAGCG	21	29	253	17	52	167	13	5	387	130	1117.88	1709.73	428.492	1563.91	2327.95	1223.3	1125.11	1513.3	1163.25	47.1302	43.967	0.056504	0.90733	90.4589	61.7159	0.46567	0.23725
	rso-miR390c	gma-miR390e	AGCUCAGGAGGGAUAGCGCC	20	29	253	17	52	172	13	5	394	133	1117.88	1709.73	428.492	1563.91	2397.65	1223.3	1125.11	1540.68	1190.09	47.1302	43.967	0.056504	0.90733	92.2857	61.7159	0.49165	0.21037
MIR394	rso-miR394a	ath-miR394a	UUGGCAUUCUGUCCACCUCC	20	2	205	29	61	65	10	6	433	180	77.0951	1385.35	730.957	1834.59	906.088	940.999	1350.14	1693.18	1610.65	46.8954	45.3446	0.063979	0.89087	111.363	61.6368	0.68521	0.1026
MIR396	rso-miR396a	vvi-miR396b	UUCCACAGCUUUCUUGAACU	20	12	542	46	86	44	48	14	2897	503	462.57	3662.73	1159.45	2586.47	613.352	4516.8	3150.32	11328.3	4500.88	120.306	100.306	0.1732	0.69452	538.999	156.385	1.4267	0.0060277
	rso-miR396b	ath-miR396b-5p	UUCCACAGCUUUCUUGAACUU	21	12	525	45	83	45	44	14	2786	475	462.57	3547.85	1134.24	2496.24	627.291	4140.4	3150.32	10894.2	4250.33	112.392	97.4428	0.12836	0.77079	515.782	146.163	1.4539	0.0050996
	rso-miR396c	ath-miR396a-5p	UUCCACAGCUUUCUUGAACUG	21	7	295	52	63	22	29	9	911	185	269.833	1993.55	1310.68	1894.74	306.676	2728.9	2025.2	3562.32	1655.39	78.2798	71.8069	0.073891	0.86113	177.378	101.929	0.67592	0.16634
	rso-miR396d	gma-miR396h	UCCACAGCUUUCUUGAACUG	20	7	295	52	62	22	29	9	910	185	269.833	1993.55	1310.68	1864.66	306.676	2728.9	2025.2	3558.41	1655.39	77.7731	71.8069	0.06517	0.87758	177.243	101.255	0.68281	0.1629
	rso-miR396e	zma-miR396g-3p	GUUCAAGAAAGCUGUGGAAGA	21	7	295	52	62	22	29	9	910	185	269.833	1993.55	1310.68	1864.66	306.676	2728.9	2025.2	3558.41	1655.39	77.7731	71.8069	0.06517	0.87758	177.243	101.255	0.68281	0.1629
	rso-miR396f	vvi-miR396a	UUCCACAGCUUUCUUGAACUA	21	7	152	31	49	14	29	7	510	142	269.833	1027.19	781.368	1473.68	195.157	2728.9	1575.16	1994.28	1270.63	71.1856	39.6842	0.62772	0.16293	110.594	92.4872	0.25708	0.57579
	rso-miR396g	ppe-miR396a	UUCCACAGCUUUCUUGAACGU	21	4	67	12	19	3	9	2	220	56	154.19	452.773	302.465	571.429	41.8194	846.899	450.045	860.276	501.092	24.0142	16.4299	0.32868	0.52524	46.1631	31.2611	0.50558	0.31339
	rso-miR396h	ath-miR396a-3p	GUUCAAUAAAGCUGUGGGAAG	21	4	48	3	11	4	0	2	77	9	154.19	324.375	75.6163	330.827	55.7592	0	450.045	301.096	80.5326	5.57407	8.19774	-0.16164	0.76358	13.0422	7.41872	0.28566	0.65423
	rso-miR396i	gma-miR396a-3p	UUCAAUAAAGCUGUGGGAAG	20	4	48	3	11	4	0	2	77	9	154.19	324.375	75.6163	330.827	55.7592	0	450.045	301.096	80.5326	5.57407	8.19774	-0.16164	0.76358	13.0422	7.41872	0.28566	0.65423
	rso-miR396j	mdm-miR396a	UUCCACAGCUUUCUUGAACAG	21	4	48	12	18	3	9	2	127	44	154.19	324.375	302.465	541.353	41.8194	846.899	450.045	496.614	393.715	23.5074	13.943	0.47016	0.36852	30.0788	30.5867	0.049276	0.91648
MIR398	rso-miR398a	osa-miR398b	UGUGUUCUCAGGUCGCCCCUG	21	38	131	70	20	181	6	9	91	44	1464.81	885.273	1764.38	601.504	2523.11	564.6	2025.2	355.841	393.715	19.7255	61.8316	-1.1425	0.021051	25.2176	25.7865	-0.045388	0.92039
MIR858	rso-miR858a	ath-miR858a	UUUCGUUGUCUGUUCGACCUU	21	0	30	4	11	21	3	2	62	11	0	202.734	100.822	330.827	292.736	282.3	450.045	242.441	98.4287	10.3695	6.4801	0.32607	0.55256	11.6044	13.5677	-0.15076	0.80438
	rso-miR858b	ath-miR858b	UUCGUUGUCUGUUCGACCUUG	21	0	30	4	11	21	3	2	62	11	0	202.734	100.822	330.827	292.736	282.3	450.045	242.441	98.4287	10.3695	6.4801	0.32607	0.55256	11.6044	13.5677	-0.15076	0.80438
MIR1511	rso-miR1511a	ppe-miR1511-3p	ACCUGGCUCUGAUACCAUAAC	21	4	29	9	23	6	10	2	4	11	154.19	195.976	226.849	691.729	83.6388	940.999	450.045	15.6414	98.4287	27.6396	9.54101	0.99877	0.056936	3.77255	36.0085	-1.9866	0.0014864
MIR2916	rso-miR2916a	peu-miR2916	UGGGGACUCGAAGACGAUCAUAU	23	8	1	5	2	7	7	7	3	2	308.38	6.75781	126.027	60.1504	97.5787	658.7	1575.16	11.731	17.8961	12.2028	3.32269	0.64874	0.21753	0.99281	15.6965	-1.5643	0.014252
MIR4995	rso-miR4995a	gma-miR4995	AGGCAGUGGCUUGGUUAAGGG	21	17	75	37	38	6	30	92	129	44	655.308	506.836	932.601	1142.86	83.6388	2823	20702.1	504.434	393.715	67.21	33.436	0.72953	0.13355	30.3489	87.1181	-1.1835	0.018912
MIR5083	rso-miR5083a	osa-miR5083	AGACUACAAUUAUCUGAUCA	20	7	41	36	44	5	24	10	25	28	269.833	277.07	907.395	1323.31	69.699	2258.4	2250.23	97.7586	250.546	60.6595	28.3474	0.78807	0.11789	11.6038	78.8667	-2.1382	6.6084e-05
MIR5139	rso-miR5139a	rgl-miR5139	AAACCUGGCUCUGAUACCA	19	5	29	9	23	6	11	2	4	11	192.738	195.976	226.849	691.729	83.6388	1035.1	450.045	15.6414	98.4287	29.238	9.54101	1.0528	0.044095	3.77255	38.0581	-2.03	0.0011617
MIR5368	rso-miR5368a	gma-miR5368	GGACAGUCUCAGGUAGACA	19	18	306	211	243	42	262	814	534	299	693.856	2067.89	5318.34	7308.27	585.472	24654.2	183168	2088.12	2675.47	541.935	174.746	1.2448	0.0076911	159.97	700.897	-1.6613	0.001699
MIR6173	rso-miR6173a	hbr-miR6173	AGCCGUAAACGAUGGAUACU	20	0	41	17	33	5	18	73	77	24	0	277.07	428.492	992.481	69.699	1693.8	16426.6	301.096	214.754	45.4947	16.2186	1.0626	0.033283	17.45	59.15	-1.4162	0.0027733
MIR6300	rso-miR6300a	gma-miR6300	GUCGUUGUAGUAUAGUGG	18	4	135	9	71	19	11	39	169	42	154.19	912.304	226.849	2135.34	264.856	1035.1	8775.88	660.848	375.819	53.5612	23.4152	0.83634	0.093687	35.1624	70.4307	-0.82885	0.10937
MIR6478	rso-miR6474a	ptc-miR6478	CCGACCUUAGCUCAGUUGGUG	21	116	403	112	408	125	108	69	173	331	4471.51	2723.4	2823.01	12270.7	1742.48	10162.8	15526.6	676.489	2961.81	379.382	124.244	1.4175	0.00010858	120.627	496.53	-1.5031	0.0079345
MIR8155	rso-miR8155a	cpa-miR8155	UAACCUGGCUCUGAUACCA	19	4	29	9	23	6	10	2	4	11	154.19	195.976	226.849	691.729	83.6388	940.999	450.045	15.6414	98.4287	27.6396	9.54101	0.99877	0.056936	3.77255	36.0085	-1.9866	0.0014864
MIR8175	rso-miR8175a	ath-miR8175	GAUCCCCGGCAACGGCGCCA	20	31	139	38	49	24	6	8	36	28	1194.97	939.335	957.806	1473.68	334.555	564.6	1800.18	140.772	250.546	34.4208	42.4512	-0.15414	0.75012	13.0891	45.345	-1.4105	0.01143
CS, without salt stres, 0 mM NaCl
LS, optimum salt concentration for germination, 43 mM NaCl
MS, threshold salt concentration for germination, 273 mM NaCl
