# Supplementary material for: miRNA–mRNA Integrated Analysis Reveals Roles for miRNAs in a Typical Halophyte, Reaumuria soongorica, during Seed Germination under Salt Stress
Source: Plants (Basel). 2020 Mar 10;9(3):351. doi: 10.3390/plants9030351 (PMC7154850; doi:10.3390/plants9030351)
Supplement: Supplementary file 1 [file plants-09-00351-s001.zip › Supplemental materials/Supplemental Table S4.xlsx]

## Sheet: LSvsCS
Supplemental Table 4-The results of miRNA–mRNA comparative analyses of LS vs. CS
miRNA	LS (standardization TPM Data)	CS (standardization TPM Data)	log2FoldChange (LS/CS)	pval	up/down	Related mRNA		LS (standardization TPM Data)	CS (standardization TPM Data)	log2FoldChange (LS/CS)	pval	up/down	Gene sequence	Length	Related miRNA	Gene description
rso-miR6173a	45.4947	16.2186	1.48805	0.033283	up	Rs-48210.69032		85.914	3.47867	4.62629	6.18e-11	up	TGGACTGCAATGGATTCTTTGCTTATTCGTTCGACCATTAAACCATTTTCTCATGCATTTCCTGCCCTCTCCGAGTATTCTTCAGTCTCTAATGTCCAAGTTCCACGGTCTAGTACCTCCCAATTTGCAGTAAGATGTTGCGGTGTGAATATCCAGCGGCATATCTTCGGGAACCATGTTAACCTTGTTGAAAAAAGAATTGCATCTGTGCAGAGGCGAATGCAAAAAGATATAATAGCTACATCAGCAGGACAGTCTCTTGACTCCGAGCCTGAATATAGTCCCAGGAATGCTTGGAATACTCTGAGAAATCTTGTAGATGCATTCTATAGATTTTCACGGCCTCATACAGTAATAGGCACAGTTAAGTTTCCACGATTTTCAAGTTCTATTGATACT…	432	hbr-miR6173	Homogentisate phytyltransferase 1, chloroplastic OS=Arabidopsis thaliana GN=HPT1 PE=1 SV=1
CS, without salt stres, 0 mM NaCl
LS, optimum salt concentration for germination, 43 mM NaCl

## Sheet: MSvsLS
Supplemental Table 4-The results of miRNA–mRNA comparative analyses of MS vs. LS
miRNA	MS (standardization TPM Data)	LS (standardization TPM Data)	log2FoldChange (MS/LS)	pval	up/down	Related mRNA	MS (standardization TPM Data)	LS (standardization TPM Data)	log2FoldChange (MS/LS)	pval	up/down	Gene sequence	Length	Gene description
rso-miR396a	538.999	156.385	1.78518	0.0060277	up	Rs-48210.94226	172.015	390.082	-1.18124	1.0269e-05	down	GGCAAACAACGTTGTGTTTTTTACGGTAGCATACTCTTCCTTCTCGAAATTTCCCTCCCT TCTTCACACTCCGCCGTCGTTCACTCTCAGTCTCAGCCCTCAGATATGGAGTGGAGTCCA GAGACCTTACAATTCCTATCTCATTGTTTTCTCAACACACTTTCTCCAAGTCCTGAACCT CGTCGTGGTGCTGAGAGGAGCCTTGCCGATGCATCCGAGAGATCCAATTATGGACTAGCC GTTCTTCGTCTCGTGGCTGAACCTGCAGTCGATGAGCAAGTCAAGCAAGCGGCTGCTGTT AATTTCAAGAATCATATGAAATCAAGATGGGCTCCTGCAACAAGGGCATCCAATCGGAAT GCTGTTACGGTAAATCCTATCCCTGATACCGAA…	3036	Exportin-2 OS=Arabidopsis thaliana GN=CAS PE=2 SV=1
rso-miR396a	538.999	156.385	1.78518	0.0060277	up	Rs-48210.22390	81.0873	30.3783	1.41644	0.00031258	up	XCCGGCCATGAATTCCCTCTCCAAATTATTGGCGATATTGATTTGTACAAATTCGATCCA TGGGTCTTACCGAGTCTGGCGATGTTCGGAGAAAAAGAATGGTATTTTTTTAGTCCAAGA GACAGAAAATATCCGAACGGGTCAAGACCAAACAGAGTAGCCGGATCGGGATATTGGAAA GCAACCGGAACAGATAAGATAATTACGACACAAGGAAGAAAAGTTGGGATAAAGAAAGCT TTGGTGTTTTATATTGGAAAAGCTCCAAAAGGTACAAAGACTAATTGGATCATGCATGAA TATCGTCTCTCCGATCCTCAAAGAAAACACGGGAGCTCTAAGTTGGATGAATGGGTATTA TGTAGAATCTATAAGAAAAACGGCTCAGCATCA…	1026	NAC domain-containing protein 72 OS=Arabidopsis thaliana GN=NAC072 PE=2 SV=1
rso-miR396a	538.999	156.385	1.78518	0.0060277	up	Rs-48210.2075	32.9732	3.00541	3.45566	0.00017209	up	GTCATTGCCCGAGCGACCTCAACTCTTCAAACTCCAACGACTCGGCTCTTACCTCAACAC TTGGGAAGAGCTTCAATCGCAAGGCCGCGACTATTCACAAGCTACCAAGCAATACCAACG CGCAAAGTACTTCCAAAACAACACATTGCCAATATGTCGACCGAATCTACACAGTCGCAG GCATGCTGCAACACACCTGCGGTGGTCAGTAAAGGCTACCAGCCAAAGGGTGATTATATT GAGGTAGACGGATTGAAGACCTACCAGACCGGTCCCAAGGACGCAAAACAAGGAATTCTA GTCGTCTACGACATTTTCGGATTCTTTAATCAAACACTGCAAGGCGCTGATATCCTGGCT TACACCGACAGCCAGAAGTACCAAGTTTTCATG…	906	Uncharacterized AIM2 family protein C30D10.14 OS=Schizosaccharomyces pombe (strain 972 / ATCC 24843) GN=SPBC30D10.14 PE=3 SV=1
rso-miR396a	538.999	156.385	1.78518	0.0060277	up	Rs-48210.169605	95.7603	39.7935	1.26689	0.00021153	up	TTGCTACTTTCCCATGGGATTCCTAGGTTAGGAGAATTGAACAAAGCTAGAAAGCATCTG AAGTTATCAGGTTGTGAACAAAGTTCAGAGGCTATGAAATGTCTTCAGGATACTGAAGAG CAAATGAAGAAGCTGGACAGGTCCATCAAGGTTCAGGATTGGAGTCTTGTTTTGGCTCAA AGTTCTTATGTACTTGAGGCTGGTGCTGACACATCTTACCAGGTTATTGCTGCTAAAGCT GAAGCTTTGTTCAAGTTGTATAGAGCCAATGAAGCCTTGGAAACTCTATTGGCGGCCAAG AATAAAGAAGATTGGATTCAATCAAGAAAAAGTCTAGTTGGAGCCTCGAGGTTGCTTTTT GTGGCAACTCAAGTCTATCTCTATCTTGGAAGG…	882	TPR repeat-containing thioredoxin TTL4 OS=Arabidopsis thaliana GN=TTL4 PE=2 SV=1
rso-miR396a	538.999	156.385	1.78518	0.0060277	up	Rs-35776.0	61.449	123.954	-1.01235	0.00084779	down	ATCTCGGTTCGGTTCCTCAACAAACCCAAATCCAAAGGAGCTTTGATCATGGCGAGGGAA AAGATAAAGATAAAGAAGATTGATAACATAACGGCAAGACAAGTAACCCTCTCCAAGCGT CGAAGAGGCTTATTTAAGAAAGCTGAGGAGCTTTCTGTTCTTTGTGATGCTGAGGTTGCT CTCATTGTTTTCTCCGCTACTGGCAAGCTTTTCCAATTTTCCAGCTCCGACATGAAAAAT ATCCTTACACGATATGGCATGCGGTCAAATGCCCCTGGGAAATGTGATGAGCCGGTGCTC GAGCTACAGCTGGAGAGTAGCAACCTTGCCAGACTACAGAACGAGGTTGCAGAAAAGACT CGTGAACTCAGGCGAATGAAAGGTGAGGATCTT…	741	MADS-box protein SVP OS=Arabidopsis thaliana GN=SVP PE=1 SV=1
rso-miR5139a	3.77255	38.0581	-3.33459	0.0011617	down	Rs-48210.62957	201.243	519.478	-1.36812	2.5054e-07	down	TCGATCGATCTCTCTCCTATAATTTTTATACCACTAGCTAGCCAGCTAGCACCAGCCACC AGCAGAATGGAAGAAAAAGGATACAACTACTACCAGTACAGGAGGCGCCATGGCCAGCCG GTGCAGAATCAGCCCCTGGCCTTCCTTCTAAGACCAGCAAGTTGGTTCCCAAAGCTCATA GAAGCCCAAGTAGACCTCATAACCAATGCCATCGACTTGCTCACCTCCTCCGAACCCAAG AACAACGTCATTGACAATAGATCAATCAGTACTAGTAGTAGTAGTAATGATAATGCCGCG GATGAATCCCGCTGCTGCAGGAGCACCACCGGCGGTTCAAATGGAAAATCCCATCATCTG TTGACAAAAGTTGGGTACGGATTCCTAGGCGTG…	1446	Seipin OS=Rattus norvegicus GN=Bscl2 PE=2 SV=1
rso-miR1511a	3.77255	36.0085	-3.25473	0.0014864	down	Rs-48210.62957	201.243	519.478	-1.36812	2.5054e-07	down	TCGATCGATCTCTCTCCTATAATTTTTATACCACTAGCTAGCCAGCTAGCACCAGCCACC AGCAGAATGGAAGAAAAAGGATACAACTACTACCAGTACAGGAGGCGCCATGGCCAGCCG GTGCAGAATCAGCCCCTGGCCTTCCTTCTAAGACCAGCAAGTTGGTTCCCAAAGCTCATA GAAGCCCAAGTAGACCTCATAACCAATGCCATCGACTTGCTCACCTCCTCCGAACCCAAG AACAACGTCATTGACAATAGATCAATCAGTACTAGTAGTAGTAGTAATGATAATGCCGCG GATGAATCCCGCTGCTGCAGGAGCACCACCGGCGGTTCAAATGGAAAATCCCATCATCTG TTGACAAAAGTTGGGTACGGATTCCTAGGCGTG…	1446	Seipin OS=Rattus norvegicus GN=Bscl2 PE=2 SV=1
rso-miR2916a	0.99281	15.6965	-3.98278	0.014252	down	Rs-48210.97037	45.4048	228.746	-2.33283	0.00025227	down	AGCATGCCTTGCATTAGAGCTCCATCCGTGAAGAAAACCACTGCCCTCACGGTTGCTGTA AGATGTAGACCATTAACAGAAGCGGAGTGTCAAAGAGGGCGCGATATCGTTAGAGTTGTG AATGATAAGGAAGTAGTTGTGTTGGATCCTGACGTCTCCAAAAATTACTTAGATCTTGTA CAACACAGAACGAAGGAGAGGACATATTCTTTTGATTATGCGTTTGGTCCGGGATGTTCT ACATTGGATGTCTATAGGAGATGCATATCCCCCACTGTTGTTGGGGTTGTTCAGGGTCTC AATGCTACTATTTTTGCATATGGCTCAACTGGAAGTGGTAAGACATACACGATGGTTGGT ACTCAAGATGACCCAGGAATTATGGTTCTCAGT…	2100	Kinesin-like protein KIF19 OS=Homo sapiens GN=KIF19 PE=2 SV=2
rso-miR2916a	0.99281	15.6965	-3.98278	0.014252	down	Rs-48210.128845	1209.57	588.774	1.03871	1.8177e-09	up	AGAAGGAAGATGCCGGACGAAAGCGCATGTGGGCCAACCACGGTGTGCGTGACGGGGGCC GGTGGATTCATTGCTTCATGGATTGTCAAGTTGCTTCTTGATAAGGGATACCATGTCAGA GGCACTCTCAGAAATCCAGATGATCCAAAGAATGGACATTTAAGGGAGCTACCGGGAGCC GAAGAAAGATTAACTTTATGTAAAGCTGATCTACTCGATTATGAGAGCCTCAAAGCTGCC ATTCATGGCTGTCAAGGTGTCTTTCACACTGCTTCTCCGGTCACCGACGATCCGGAACAA ATGGTGGAACCGGCAGTGAAGGGGACAAAGAACGTAGTCATGGCGGCAGCAGAGGCGAAG GTGCGGCGCGTCGTATTCACGTCGTCAATAGGA…	1020	Cinnamoyl-CoA reductase 1 OS=Arabidopsis thaliana GN=CCR1 PE=1 SV=1
rso-miR159f	93.4521	29.1587	1.6803	0.00028842	up	Rs-48210.165894	477.3	130.332	1.8727	1.0819e-16	up	CAACTTGAAAAAATGGCGGATATATGTCGTGGTGTAGTTAGTGATACTGAATCACCATCATCTGCAGCTTGTGAAGTTGGTTCACGAGCTGCGAGACGTCGTAGAATGGAAATCAGACGTTTTAAATTCGTTACTGGTATTTCATCACCAACTACATATTCCTCTTCTGATTCTGATACTGAAATCAAGCGTCAGAAGATCGGAATAGTTTCCGCTGGATCGTTACCATCTCCTTCGCTATCGTTCTCTCGTGAGTGTTGTGATAATGCAGTGGAGAATTGTATTAAGGTTACGGAACCGGTTATTACTGAGGAAGAGAACGAAGAGTCGTCGTCGAAGGAGAAGGAGATTATTGCTAATACGATTTATGAGTCTCAAGTGTTAGCTGTTAAAGCACTC…	1431	Probable protein phosphatase 2C 78 OS=Arabidopsis thaliana GN=At5g59220 PE=2 SV=1
rso-miR159f	93.4521	29.1587	1.6803	0.00028842	up	Rs-48210.165892	54.8183	6.39329	3.10003	0.00011962	up	CAACTTGAAAAAATGGCGGATATATGTCGTGGTGTAGTTAGTGATACTGAATCACCATCATCTGCAGCTTGTGAAGTTGGTTCACGAGCTGCGAGACGTCGTAGAATGGAAATCAGACGTTTTAAATTCGTTACTGGTATTTCATCACCAACTACATATTCCTCTTCTGATTCTGATACTGAAATCAAGCGTCAGAAGATCGGAATAGTTTCCGCTGGATCGTTACCATCTCCTTCGCTATCGTTCTCTCGTGAGTGTTGTGATAATGCAGTGGAGAATTGTATTAAGGTTACGGAACCGGTTATTACTGAGGAAGAGAACGAAGAGTCGTCGTCGAAGGAGAAGGAGATTATTGCTAATACGATTTATGAGTCTCAAGTGTTAGCTGTTAAAGCACTC…	1089	Protein phosphatase 2C 3 OS=Arabidopsis thaliana GN=AIP1 PE=1 SV=1
rso-miR159f	93.4521	29.1587	1.6803	0.00028842	up	Rs-35914.0	56.0954	16.3594	1.77777	0.00038646	up	XTATCAATACCCGTTACTACTGTGGAGCCACCTGGTGGACCCTTTACTCAGACCTTTTTGCTAGCACACACCTCTGACTCCCAGCTTAGCCTACTTGGAXCAGCCGCAACTCCACCAGCAAGACACGCCAAGAGGGTCTCACAAGTGAGCTTGGCTGGAGTATTGGGTTTCGAGCCCGGACCGTCTTTCAAACAAATCACCCTCCAGCACAAACACGATTCCGCCTCACCCGCCTTTGTGCAGACGAGCGACAAGCTACTATTGATTGACTTGGCACTCTGCGCTGCGGCGATCCTACATCCTGACGACGAGACAGGAAGGATCCCCACAGTCCCACCACGTAGCTTGTTCCCTAAGCGTAAGAACCAGCATCAGGGTTCGTTTACAGATTCCTTCGGT…	1590	-//-
rso-miR156d	257.255	92.977	1.46825	0.00015978	up	Rs-48210.3271	47.7195	6.99418	2.77035	1.993e-05	up	CGCAATAATTTGTTTTCTGTTAAGTTATACCCGTCTCCAGATGGTGATTCTCGGGATCCTCTTGATCCTAATGTTGCTCAGTCATCAGCTACCCCAACTAGTCATCCGCCACCTGCATTTGGTTCATCTCCGGACCTTGAAGCACTCGCTCTTGATGGAAGTAGAGTGCATGAAAGTGATGAAGAAGGTGATGCGATTGCCAGCGCAAGGCTATTCCGGCCTATGCATGAAGTCACCTTTTCAGCTGATGACAAGCCAAAGCTTTTGAGTCAGTTAACTTCTTTGCTCGCTGAAATTGGACTGAATATCCAGGAAGCTCATGTCTTCTCCACCACAGATGGTTACTCTTTAGACGTATTTGTTGTAGATGGTTGGCCAATTGAGGAAACACAGAAGCTC…	1404	-//-
rso-miR156d	257.255	92.977	1.46825	0.00015978	up	Rs-48210.152721	57.2253	8.68634	2.71983	3.6756e-05	up	ATGCCTTTGACGACCCAGATGGAACAGTACAGCCAAGGGTTCTTGGAAACCAGAGGGGCGGAAACCTCTAGGGGCCGGGCCGGGTCAGGCGAGATCGAATTTACAACACAATGA	114	-//-
rso-miR6173a	17.45	59.15	-1.76115	0.0027733	down	Rs-48210.28645	509.112	148.765	1.77495	1.5064e-10	up	AGTGGCGGTGGTGGTGGTGGTGGTACCTACCCTTCCTACGACATGTCAAAAATGGACCGT ATAATGCTAAAATACCGTCCAATCGCACCAAAGCCGGCAGGAGGTGGTAGCACCAGTCCC AGGGATGTTAGCACCGTAACTACTACCATCAAAGGTGGAAACAAACCAACAAAGAGCACC GGACGTGGTAGAAGAAAGTACAACAGTACCACCATAAAAGGTGGCGCTAATAGCGGCAAT AGCAGTGCAAGCAGTAAAAAAAGTAACAGTACAAGCGGTAGAAAAAGGAAGTCTTGTTCA CCGGAAGGTGGGAATAGCTGTGGGGAGAGGTTATCAAGTGGGAAGATGGCGGTCCATCAG GGTAATATTTATGCTTCTCCTATTCAAAAGCAA…	1041	-//-
rso-miR5368a	159.97	700.897	-2.1314	0.001699	down	Rs-48210.90998	179.817	383.785	-1.09376	0.00019297	down	ATAAATAATCGTCGGACTCGGATGCTACTAATAATATTGGAAAGCAATTCATTCCGTCGC ATTGTATTACATTGTCATTTGAGAGTCTCTACTTCCCCTTTCCCTCTGTGTTTCGAGTTC CGTTCTTCTTCAATGGCGCCGAAGAAACGAAACGCAGACAGCGAGCTAGCCAATCCCGCC GTACCTGCTGCTGGTGCTAGGGTTACTCGAAGCATGGCTAACCGTTCCAGACGTAACTCG GCGAATTACTCAGTTGCTGCTGCTCCAACACAGGCTCCGAAGAAGAGGAAAACCACGAAG GCTAAGACAGCGACCGCGTCTCATCAGAAGAAGAGTAAAGCCTCTGCTTCCAAGAAGGAG GAGGAGGAAGAAGAACCTGAGGAAGAGGAAGTA…	795	-//-
rso-miR5368a	159.97	700.897	-2.1314	0.001699	down	Rs-48210.26065	80.1919	182.901	-1.18953	0.00041024	down	CCAGGATTCGGGAGGTCCCCCTTTCTATTTCATCTTCCTCCCTCTCCAAACTTCTGCTCT GCGATTCCGTTTCCGTTCACTTTGTACGAGCAACTGTCTGTTGACAGTCCACCGTGCTTC ATGGGTAGACCACCGAGCAATGGAGCTCCGGCGTTTCGCTTCAATCATGCCGAGGTTGCA GAAATGGAAACTATTCTTTTGGAGAACCAAATTATGGTGCCAGGTCGTGAAGTTCTTACA GCTCTTGCTGAGAAATTTAGTCAAGCACCTGATCGGGCTGGAAAGATTCCTGTCCAGTGG AAGCAGGTTTGGAACTGGTTTCAGAACAGACGGTATGCTTTGAGATCCAAGACGGTTAAG TCTCCTGGAAAGTTAACGATCTCAACCATGCCT…	1263	Protein SAWADEE HOMEODOMAIN HOMOLOG 2 OS=Arabidopsis thaliana GN=SHH2 PE=2 SV=1
rso-miR5368a	159.97	700.897	-2.1314	0.001699	down	Rs-41800.1	117.725	33.0192	1.83405	2.2937e-06	up	CTAGCTACTACAACTACTTTGTCCTCCTCCTTCAAAATATATACTATTTCCCAATTTAAT TGGTCAGTCTCTTTAGTCTTTATCGCCACTTTTCAACTACATAGTTCATATATACTCGAT CGTCAGCGCACTGCACAACAGAAGCGAGGGAAGAAAAGAATGAAGAAAGTAGTACTGAAG TTGAGTATTCATGATGAAAAGGACAAGCAAAAGGCTCTGAAAGCTGTTTCTACCATAATC GGGATTGATTCACTAGCAGTGGACATGAAAGAGAGCAAGTTAACAGTAATTGGAGATATT GATCCCATTGAAGTAGTGAAAAAGCTCAGAAAACAGTGGCAGGCAGACATACTTACAGTT GGTCCAGCTAAGGAGGAGAAAGGTGGGAAAGAT…	567	-//-
rso-miR4995a	30.3489	87.1181	-1.52133	0.018912	down	Rs-48210.44063	60.1318	125.174	-1.05774	0.00041666	down	TCCGGGCTTTATCTTGTAATAAAAATGGCGGTTCCAGAAGTAAACAGAAAGGTGCTCAGT GAACTGGAAGCAATGGGATTTCCGCTGCCTCGTGCAATGCGAGCACTTCACTTCTCTGGA AACTCGAACCTTGAAGATGCTGTAAATTGGATAATCGATCATGAAAATGACCCGGATATT GATGAGATGCCACTGGTGCCAGTGGAGATCAATCTGGATGCTCCTACACCTTTCCCTACT ACTGAAGAAGTGGGGATAAAAGCAGAGGAACTGAGAAATGGAACATGCAAATCAAGGGAG GAGAAGGAAAAGGAACTGGAAAGAGGAAGTGTGAAGGGATCGCAGGCAGATAGAAGCTCA AAATTATTATCACCCGAGGTCCCAGTAAAACAG…	783	Ubiquitin carboxyl-terminal hydrolase 14 OS=Schizosaccharomyces pombe (strain 972 / ATCC 24843) GN=ubp14 PE=1 SV=2
rso-miR4995a	30.3489	87.1181	-1.52133	0.018912	down	Rs-48210.43130	397.525	65.4885	2.60173	8.9165e-06	up	CCAGATCGAAGCTGGACGTTCGTTTCAGTCTACATCTCTTCGCGGCCCCTCTTTCTTGAG TTAGTCCTCACTGATCGATCCTCAATAATGGTTAAGGAGACTGGAGAGCGCACGGAAATG AAATACACAAATGGCAGTAACGGTGTTGGCGGTGGCGGCGGCATCCTTGACATGAAACAT GGGAAGCCAACCTTAGTTCAGCCGGCGGACCAGACACTTTCTAAGGGGTTATATTACCTC TCAAATCTAGACCAAAACATTGCGGTAATAGTTAGAACAATTTACTGTTTTAAGTCTGAT GACAAGGGTAATGAGAATGCAGGGGAAGTGATCAAGGATGCCTTAGCCAAGGTTCTTGTT CATTACTATCCTTTAGCTGGACGACTAAAATTC…	1437	Omega-hydroxypalmitate O-feruloyl transferase OS=Arabidopsis thaliana GN=HHT1 PE=1 SV=1
rso-miR4995a	30.3489	87.1181	-1.52133	0.018912	down	Rs-48210.166913	82.2003	4.03523	4.34842	2.05e-09	up	XACTTGCATCTGCATTCATTCTACCATACTAATACTTTGTTGCGCGCTGTCGACGTCGGA CGTTGAAAGTTTATCGCATCACGCAATACCACCCGACGGGAACGGATAGTCGATCGCAAC GGTCGCTGATCACCGAGAAGAACCACCGAAATCATGTCTGGTGCACAGGAAAAGCCGCTC AATGAGCTCCTCTCCCGCTCAATGGTCGACATCTACGTCGGCCCCGAAAACACGCACTGG ATCCTCCACGAAAAGCTCCTCTGCCACCACTCGCCCTTTTTCCGCAAGATCTTCTACTCC AAATCAAACTCGTCATCACGCACACAATCCTTCGGCCTCCCCGAAGAAGAAGATGCGCCC TTCAAGACCTTCGTCGGCTGGCTCTACTCGTCC…	1071	-//-
rso-miR4995a	30.3489	87.1181	-1.52133	0.018912	down	Rs-48210.16659	301.79	84.4573	1.83725	1.3654e-08	up	AACTTAGTATTCCTCCAAGCTCAGATATTTCTTATGGGCTCAGAGGGTTCACCGCTTCAT GTGGCTTTCTTCCCACTCGTAGCTTATGGCCACATGATCCCAATTGCAGACATCGCCAGA CTATTTGCTGCTCGAGGTGTCAAAGCAACCATCATCACAACCCCGGCAAATGCCCATGTC TTCACCAAGGCATTAGAAATGAACACAAACTCTTCCTTTGACATACAAATTGAGATATTC CAATTTCCCTCCATCGAAGTTGGTCTACCTGAAGGGCTTGAGAATCTTGAGTATGTTACT GCGGATGATATAGAACAGTTCGTGAAGGCCATCCAACTGCTTCAAGATCCGCTTGCCAAA TTTCTTGAGGAGTATCAGCCCAATTGTATTGTG…	1488	Scopoletin glucosyltransferase OS=Nicotiana tabacum GN=TOGT1 PE=1 SV=1
rso-miR4995a	30.3489	87.1181	-1.52133	0.018912	down	Rs-48210.16657	251.33	28.0356	3.16425	4.0203e-25	up	TATTACTTTCAAATATTTCTTATGGGTTCAGAAGGTTCACAACTTCATGTGGCTTTCTTC CCACTCGTTGCTTACGGCCACATGATCCCAATTGCAGACATCGCCAGACTATTTGCTGCT CGAGGTGTCAAAGCAACCATCATCACAACCCCGGCAAATGCCCATGTCTTCACCAACGCG TTAGACATGAACAAAAACTCTTCCTTTGACATACAAATTGAGATATTCCGATTTCCCTCC CTTGAAGTTGGTCTACCTGAAGGGCTTGAGAATTTTGAGTATGTTACTGCAGATCAAATA GACAAGTTCGTGAAGGCCATCCAACTGCTTCAAGATCCACTGGCCAAATTTCTCGAGGAG TATCAACCCAGTTGTATTGTGGCTGACATGTTC…	1476	Scopoletin glucosyltransferase OS=Nicotiana tabacum GN=TOGT1 PE=1 SV=1
rso-miR4995a	30.3489	87.1181	-1.52133	0.018912	down	Rs-48210.16656	222.385	37.8804	2.55354	8.9778e-20	up	AACTTAGTATTCCTCCAAGCTCAGATATTTCTTATGGGCTCAGAGGGTTCACCACTTCAT GTGGCTTTCTTCCCACTCGTAGCTTATGGCCACATGATCCCAATTGCAGACATCGCCAGA CTATTTGCTGCTCGAGGTGTCAAAGCAACCATCATCACAACCCCGGCAAATGCCCATGTC TTCACCAAGGCATTAGAAATGAACACAAACTCTTCCTTTGACATACAAATTGAGATATTC CAATTTCCCTCCATCGAAGTTGGTCTACCTGAAGGGCTTGAGAATCTTGAGTATGTTACT GCGGATGATATAGAACAGTTCGTGAAGGCCATCCAACTGCTTCAAGATCCGCTTGCCAAA TTTCTTGAGGAGTATCAGCCCAATTGTATTGTG…	1488	Scopoletin glucosyltransferase OS=Nicotiana tabacum GN=TOGT1 PE=1 SV=1
rso-miR8155a	3.77255	36.0085	-3.25473	0.0014864	down	Rs-48210.62957	201.243	519.478	-1.36812	2.5054e-07	down	TCGATCGATCTCTCTCCTATAATTTTTATACCACTAGCTAGCCAGCTAGCACCAGCCACC AGCAGAATGGAAGAAAAAGGATACAACTACTACCAGTACAGGAGGCGCCATGGCCAGCCG GTGCAGAATCAGCCCCTGGCCTTCCTTCTAAGACCAGCAAGTTGGTTCCCAAAGCTCATA GAAGCCCAAGTAGACCTCATAACCAATGCCATCGACTTGCTCACCTCCTCCGAACCCAAG AACAACGTCATTGACAATAGATCAATCAGTACTAGTAGTAGTAGTAATGATAATGCCGCG GATGAATCCCGCTGCTGCAGGAGCACCACCGGCGGTTCAAATGGAAAATCCCATCATCTG TTGACAAAAGTTGGGTACGGATTCCTAGGCGTG…	1446	Seipin OS=Rattus norvegicus GN=Bscl2 PE=2 SV=1
rso-miR159g	40.2371	14.9166	1.43161	0.018603	up	Rs-48210.165894	477.3	130.332	1.8727	1.0819e-16	up	CAACTTGAAAAAATGGCGGATATATGTCGTGGTGTAGTTAGTGATACTGAATCACCATCATCTGCAGCTTGTGAAGTTGGTTCACGAGCTGCGAGACGTCGTAGAATGGAAATCAGACGTTTTAAATTCGTTACTGGTATTTCATCACCAACTACATATTCCTCTTCTGATTCTGATACTGAAATCAAGCGTCAGAAGATCGGAATAGTTTCCGCTGGATCGTTACCATCTCCTTCGCTATCGTTCTCTCGTGAGTGTTGTGATAATGCAGTGGAGAATTGTATTAAGGTTACGGAACCGGTTATTACTGAGGAAGAGAACGAAGAGTCGTCGTCGAAGGAGAAGGAGATTATTGCTAATACGATTTATGAGTCTCAAGTGTTAGCTGTTAAAGCACTC…	1431	Probable protein phosphatase 2C 78 OS=Arabidopsis thaliana GN=At5g59220 PE=2 SV=1
rso-miR159g	40.2371	14.9166	1.43161	0.018603	up	Rs-48210.165892	54.8183	6.39329	3.10003	0.00011962	up	CAACTTGAAAAAATGGCGGATATATGTCGTGGTGTAGTTAGTGATACTGAATCACCATCATCTGCAGCTTGTGAAGTTGGTTCACGAGCTGCGAGACGTCGTAGAATGGAAATCAGACGTTTTAAATTCGTTACTGGTATTTCATCACCAACTACATATTCCTCTTCTGATTCTGATACTGAAATCAAGCGTCAGAAGATCGGAATAGTTTCCGCTGGATCGTTACCATCTCCTTCGCTATCGTTCTCTCGTGAGTGTTGTGATAATGCAGTGGAGAATTGTATTAAGGTTACGGAACCGGTTATTACTGAGGAAGAGAACGAAGAGTCGTCGTCGAAGGAGAAGGAGATTATTGCTAATACGATTTATGAGTCTCAAGTGTTAGCTGTTAAAGCACTC…	1089	Protein phosphatase 2C 3 OS=Arabidopsis thaliana GN=AIP1 PE=1 SV=1
rso-miR396b	515.782	146.163	1.81919	0.0050996	up	Rs-48210.169605	95.7603	39.7935	1.26689	0.00021153	up	TTGCTACTTTCCCATGGGATTCCTAGGTTAGGAGAATTGAACAAAGCTAGAAAGCATCTG AAGTTATCAGGTTGTGAACAAAGTTCAGAGGCTATGAAATGTCTTCAGGATACTGAAGAG CAAATGAAGAAGCTGGACAGGTCCATCAAGGTTCAGGATTGGAGTCTTGTTTTGGCTCAA AGTTCTTATGTACTTGAGGCTGGTGCTGACACATCTTACCAGGTTATTGCTGCTAAAGCT GAAGCTTTGTTCAAGTTGTATAGAGCCAATGAAGCCTTGGAAACTCTATTGGCGGCCAAG AATAAAGAAGATTGGATTCAATCAAGAAAAAGTCTAGTTGGAGCCTCGAGGTTGCTTTTT GTGGCAACTCAAGTCTATCTCTATCTTGGAAGG…	882	TPR repeat-containing thioredoxin TTL4 OS=Arabidopsis thaliana GN=TTL4 PE=2 SV=1
rso-miR159a	13225.6	5340.86	1.30819	5.5095e-12	up	Rs-48210.165894	477.3	130.332	1.8727	1.0819e-16	up	CAACTTGAAAAAATGGCGGATATATGTCGTGGTGTAGTTAGTGATACTGAATCACCATCATCTGCAGCTTGTGAAGTTGGTTCACGAGCTGCGAGACGTCGTAGAATGGAAATCAGACGTTTTAAATTCGTTACTGGTATTTCATCACCAACTACATATTCCTCTTCTGATTCTGATACTGAAATCAAGCGTCAGAAGATCGGAATAGTTTCCGCTGGATCGTTACCATCTCCTTCGCTATCGTTCTCTCGTGAGTGTTGTGATAATGCAGTGGAGAATTGTATTAAGGTTACGGAACCGGTTATTACTGAGGAAGAGAACGAAGAGTCGTCGTCGAAGGAGAAGGAGATTATTGCTAATACGATTTATGAGTCTCAAGTGTTAGCTGTTAAAGCACTC…	1431	Probable protein phosphatase 2C 78 OS=Arabidopsis thaliana GN=At5g59220 PE=2 SV=1
rso-miR159a	13225.6	5340.86	1.30819	5.5095e-12	up	Rs-48210.165892	54.8183	6.39329	3.10003	0.00011962	up	CAACTTGAAAAAATGGCGGATATATGTCGTGGTGTAGTTAGTGATACTGAATCACCATCATCTGCAGCTTGTGAAGTTGGTTCACGAGCTGCGAGACGTCGTAGAATGGAAATCAGACGTTTTAAATTCGTTACTGGTATTTCATCACCAACTACATATTCCTCTTCTGATTCTGATACTGAAATCAAGCGTCAGAAGATCGGAATAGTTTCCGCTGGATCGTTACCATCTCCTTCGCTATCGTTCTCTCGTGAGTGTTGTGATAATGCAGTGGAGAATTGTATTAAGGTTACGGAACCGGTTATTACTGAGGAAGAGAACGAAGAGTCGTCGTCGAAGGAGAAGGAGATTATTGCTAATACGATTTATGAGTCTCAAGTGTTAGCTGTTAAAGCACTC…	1089	Protein phosphatase 2C 3 OS=Arabidopsis thaliana GN=AIP1 PE=1 SV=1
LS, optimum salt concentration for germination, 43 mM NaCl
MS, threshold salt concentration for germination, 273 mM NaCl
